# Supplementary material for: Association between Benzodiazepine Use and Dementia: A Meta-Analysis
Source: PLoS One. 2015 May 27;10(5):e0127836. doi: 10.1371/journal.pone.0127836 (PMC4446315; doi:10.1371/journal.pone.0127836)
Supplement: S1 Dataset — (XLS) [file pone.0127836.s002.xls]

## Sheet: Original Data
Ever use versus never use (Unadjusted)						Ever use versus never use (Adjusted)
No.	Year	Author	RR	lci	uci	No.	Year	Author	RR	lci	uci
1	2014	Billioti de Gage	1.98	1.71	2.30	1	2014	Billioti de Gage	1.60	1.37	1.87	0.15
2	2012	Gallacher	3.26	2.12	5.04	2	2012	Gallacher	2.94	1.16	7.46
3	2012	Billioti de Gage	1.28	1.02	1.61	4	2012	Billioti de Gage	1.46	1.10	1.94
4	2011	Wu	2.28	1.17	4.42	5	2011	Wu	1.60	1.23	2.08
5	2009	Wu	2.24	1.88	2.67	6	2009	Wu	1.24	1.01	1.53
Recent use versus never use (Unadjusted)						Recent use versus never use (Adjusted)
No.	Year	Author	RR	lci	uci	No.	Year	Author	RR	lci	uci
1	2014	Billioti de Gage	2.00	1.68	2.37	1	2014	Billioti de Gage	1.55	1.30	1.86	0.31
						2	2012	Gallacher	2.44	0.78	7.57
3	2012	Billioti de Gage	1.58	0.90	2.78	3	2012	Billioti de Gage	1.48	0.83	2.63
4	2011	Wu	3.23	2.29	4.54	4	2011	Wu	1.79	1.35	2.37
5	2002	Lagnaoui	1.20	0.80	1.90	5	2002	Lagnaoui	1.00	0.60	1.60
Past use versus never use (Unadjusted)						Past use versus never use (Adjusted)
No.	Year	Author	RR	lci	uci	No.	Year	Author	RR	lci	uci
1	2014	Billioti de Gage	1.94	1.44	2.61	1	2014	Billioti de Gage	1.75	1.30	2.38	;0.36
						2	2012	Gallacher	2.64	0.71	9.78
3	2012	Billioti de Gage	1.54	1.23	1.93	3	2012	Billioti de Gage	1.56	1.23	1.98
4	2011	Wu	1.64	1.28	2.10	4	2011	Wu	1.14	1.01	1.28
5	2002	Lagnaoui	2.40	1.20	4.50	5	2002	Lagnaoui	2.30	1.20	4.50
The summary table of dose-response data for DDD
id	author	year	study	RR	lci	uci	Benzodiazepines Dose	Assigned dose	n	cases
1	Wu	2011	1	1	1	1	0	0	5704	1045
1	Wu	2011	1	1.67	1.14	2.47	0~10	5	9863	2905
1	Wu	2011	1	1.59	1.19	2.12	10~40	25	4247	1794
1	Wu	2011	1	1.89	1.69	2.09	40~70	55	5326	2690
2	Wu	2009	1	1	1	1	0-15	7.5	3911	463
2	Wu	2009	1	1.07	0.8	1.42	15-30	22.5	378	78
2	Wu	2009	1	1.32	1.05	1.64	30-45	37.5	1016	238
Note: DDD, defined daily dose. Here, the assigned dose is DDD per year. We calculated the average dose by cumulative dose dividing follow-up duration for Wu 2011 and Wu 2009 study. For the Wu 2009 study, we assumed the follow-up duration was 6y because follow-up length ranged from 4 to 8 years.
